# Supplementary material for: An Evaluation of the Implementation of the European Calcified Tissue Society Recommendations on the Prevention and Treatment of Osteoporosis Secondary to Bariatric Surgery
Source: Nutrients. 2023 Feb 17;15(4):1007. doi: 10.3390/nu15041007 (PMC9964124; doi:10.3390/nu15041007)
Supplement: Supplementary file 1 [file nutrients-15-01007-s001.zip]

Archive with 1 entries (1 files):
- nutrients-2208317-supplementary.pdf
